# Supplementary material for: Procollagen C-Endopeptidase Enhancer 2 Secreted by Tonsil-Derived Mesenchymal Stem Cells Increases the Oxidative Burst of Promyelocytic HL-60 Cells
Source: Biology (Basel). 2022 Feb 7;11(2):255. doi: 10.3390/biology11020255 (PMC8869569; doi:10.3390/biology11020255)
Supplement: Supplementary file 1 [file biology-11-00255-s001.zip]

Archive with 1 entries (1 files):
- biology-1550657-supplementary.pdf
